# Supplementary material for: Enhanced Photocatalytic CO2 Reduction with Incorporation of WO3 Cocatalyst in g-C3N4-TiO2 Heterojunction
Source: Molecules. 2025 May 25;30(11):2317. doi: 10.3390/molecules30112317 (PMC12156205; doi:10.3390/molecules30112317)
Supplement: Supplementary file 1 [file molecules-30-02317-s001.zip]

Archive with 1 entries (1 files):
- molecules-3625353-supplementary.pdf
